# Supplementary material for: Poliovirus 3Dpol polymerase region is essential for cleavage of poliovirus 3AB in vivo
Source: PLoS Pathog. 2026 May 13;22(5):e1014241. doi: 10.1371/journal.ppat.1014241 (PMC13186352; doi:10.1371/journal.ppat.1014241)
Supplement: S1 Table — (XLSX) [file ppat.1014241.s002.xlsx]

## Sheet: Sheet1
Plasmid	Primer (5' to 3')	Template
pPV-Fluc mc (3C/D[A/G]-3C-R13N)	AACATTGTTACAGCAACTACTAGCAAG	pPV-Fluc mc (3C/D[A/G])
	TGCTGTAACAATGTTGTTTTTAGCCATAGCCACTGCGTAATCG
pPV-Fluc mc (3C/D[A/G]-3C-K82N)	TTCAGAGACATTAGACCACATATACC	pPV-Fluc mc (3C/D[A/G])
	TCTAATGTCTCTGAAGTTTTCATTTCTCTTTAGAGTGATTATAG
pPV-Fluc mc (3C/D[A/G]-3C-R84S)	GACATTAGACCACATATACCTACTC	pPV-Fluc mc (3C/D[A/G])
	ATGTGGTCTAATGTCGCTGAACTTTTCATTTCTCTTTAGAGTG
pPV-Fluc mc (3C-TGA)	ACTCAGAGTCAATGAGAAATCCAGTGGATGAGACCTTCG	pPV-Fluc mc (3C/D[A/G])
	TCATTGACTCTGAGTGAAGTATGATCGC
pPV-Fluc mc (3C-TGA-Δ5990-6844)	ACTCAGAGTCAATGACCATCTGGCTGCTCAGGCACTTCAATTTTTAAC	pPV-Fluc mc (3C-TGA)
	TCATTGACTCTGAGTGAAGTATGATCGC
pPV-Fluc mc (3C-TGA-Δ5990-6974)	ACTCAGAGTCAATGATAATTGCTTCCTACCCCCATGAAGTTG	pPV-Fluc mc (3C-TGA)
	TCATTGACTCTGAGTGAAGTATGATCGC
pPV-Fluc mc (3C-TGA-Δ6975-7369)	TAGTAACCCTACCTCAGTCGAATTGGATTG	pPV-Fluc mc (3C-TGA)
	GAGGTAGGGTTACTACATCATCACCATAGGCAATCATTTTTAG
pPV-Fluc mc (3C-TGA-Δ7265-7369)	TGGCACAATGGCGAATAGTAACCCTACCTCAGTCGAATTGG	pPV-Fluc mc (3C-TGA)
	CCATTGTGCCAAGCTAAAAGGCACAGAG
pPV-Fluc mc (3C-TGA-Δ5990-6844, Δ7265-7369)	TGGCACAATGGCGAATAGTAACCCTACCTCAGTCGAATTGG	pPV-Fluc mc (3C-TGA-Δ5990-6844)
	CCATTGTGCCAAGCTAAAAGGCACAGAG
pPV-Fluc mc (3C-TGA-Δ5990-6844, Δ7220-7369)	ACTCAGAGTCAATGACCATCTGGCTGCTCAGGCACTTCAATTTTTAAC	pPV-Fluc mc (Δ5993-6844, Δ7220-7369)
	TCATTGACTCTGAGTGAAGTATGATCGC
pPV-Fluc mc (3C-TGA-Δ5990-6973, Δ7265-7369)	ACTCAGAGTCAATGAGAAGTAATTGCTTCCTACCCCCATGAAG	pPV-Fluc mc (Δ5993-6973, Δ7265-7369)
	TCATTGACTCTGAGTGAAGTATGATCGC
pPV-Fluc mc (3C-TGA-Δ5990-6973, Δ7220-7369)	ACTCAGAGTCAATGAGAAGTAATTGCTTCCTACCCCCATGAAG	pPV-Fluc mc (Δ5993-6973, Δ7220-7369)
	TCATTGACTCTGAGTGAAGTATGATCGC
pPV-Fluc mc (Δ5993-6844)	CAGAGTCAAGGTGAACCATCTGGCTGCTCAGGCACTTC	pPV-Fluc mc (3C/D[A/G])
	TTCACCTTGACTCTGAGTGAAGTATGATCGC
pPV-Fluc mc (Δ5993-6973)	CAGAGTCAAGGTGAAGTAATTGCTTCCTACCCCCATGAAG	pPV-Fluc mc (3C/D[A/G])
	TTCACCTTGACTCTGAGTGAAGTATGATCGC
pPV-Fluc mc (Δ6974-7369)	TAGTAACCCTACCTCAGTCGAATTGGATTG	pPV-Fluc mc (3C/D[A/G])
	GAGGTAGGGTTACTAATCATCACCATAGGCAATCATTTTTAG
pPV-Fluc mc (Δ7265-7369)	TGGCACAATGGCGAATAGTAACCCTACCTCAGTCGAATTGG	pPV-Fluc mc (3C/D[A/G])
	CCATTGTGCCAAGCTAAAAGGCACAGAG
pPV-Fluc mc (Δ7220-7369)	TAGTAACCCTACCTCAGTCGAATTGGATTG	pPV-Fluc mc (3C/D[A/G])
	GAGGTAGGGTTACTACTGAGTGTTCCTAGGATCTTTAGTC
pPV-Fluc mc (Δ5993-6844, Δ7265-7369)	TGGCACAATGGCGAATAGTAACCCTACCTCAGTCGAATTGG	pPV-Fluc mc (Δ5993-6844)
	CCATTGTGCCAAGCTAAAAGGCACAGAG
pPV-Fluc mc (Δ5993-6844, Δ7220-7369)	TAGTAACCCTACCTCAGTCGAATTGGATTG	pPV-Fluc mc (Δ5993-6844)
	GAGGTAGGGTTACTACTGAGTGTTCCTAGGATCTTTAGTC
pPV-Fluc mc (Δ5993-6973, Δ7265-7369)	TGGCACAATGGCGAATAGTAACCCTACCTCAGTCGAATTGG	pPV-Fluc mc (Δ5993-6973)
	CCATTGTGCCAAGCTAAAAGGCACAGAG
pPV-Fluc mc (Δ5993-6973, Δ7220-7369)	TAGTAACCCTACCTCAGTCGAATTGGATTG	pPV-Fluc mc (Δ5993-6973)
	GAGGTAGGGTTACTACTGAGTGTTCCTAGGATCTTTAGTC
pPV-Fluc mc (3D-0 aa)	TTCACTCAGAGTCAATGATAAATCCAGTGGATGAGACCTTCGAAGG	pPV-Fluc mc (3C/D[A/G])
	TTGACTCTGAGTGAAGTATGATCGCTTC
pPV-Fluc mc (3D-18 aa)	TATCCAATCATAAATTGATAATCCAAAACCAAGCTTGAACCCAGTGC	pPV-Fluc mc (3C/D[A/G])
	ATTTATGATTGGATATCCCACTTCCTTC
pPV-Fluc mc (3D-37 aa)	GTGTTTGAAGGGGTGTGATAACCAGCAGTCCTCACTAAAAACGATCCC	pPV-Fluc mc (3C/D[A/G])
	CACCCCTTCAAACACATAGTGGAAAGC
pPV-Fluc mc (3D-70 aa)	AAAATTACTGAAGTGTGATAATACATGAAAGAGGCAGTAGACCACTATG	pPV-Fluc mc (3C/D[A/G])
	CACTTCAGTAATTTTGTTACCCACGTAC
pPV-Fluc mc (3D-202 aa)	TTTCACAAAAACCCATGATAAATAACAGGTTCAGCAGTGGGGTGCGATC	pPV-Fluc mc (3C/D[A/G])
	TGGGTTTTTGTGAAAAGCAGCATATAGG
pPV-Fluc mc (3D-286 aa)	GTCAAGGGCGGTATGTGATAAGGCTGCTCAGGCACTTCAATTTTTAAC	pPV-Fluc mc (3C/D[A/G])
	CATACCGCCCTTGACACAGTATGTTTTATTC
pPV-Fluc mc (3D-329 aa)	GCCTATGGTGATGATTGATAAGCTTCCTACCCCCATGAAGTTGACGCTAG	pPV-Fluc mc (3C/D[A/G])
	ATCATCACCATAGGCAATCATTTTTAGG
pPV-Fluc mc (3D-411 aa)	CCTAGGAACACTCAGTGATAAGTTCGCTCTCTGTGCCTTTTAGCTTG	pPV-Fluc mc (3C/D[A/G])
	CTGAGTGTTCCTAGGATCTTTAGTCCATC
pPV-Fluc mc (3D-427 aa)	CACAATGGCGAAGAATGATAAAACAAATTCCTAGCTAAAATCAGGAGTG	pPV-Fluc mc (3C/D[A/G])
	TTCTTCGCCATTGTGCCAAGCTAAAAGG
pTet-AG-PV-2B2CP3(3D-0 aa)	TTCACTCAGAGTCAATGATAAATCCAGTGGATGAGACCTTCGAAGG	pTet-AG-PV-2B2CP3(WT)
	TTGACTCTGAGTGAAGTATGATCGCTTC
pTet-AG-PV-2B2CP3(3D-18 aa)	TATCCAATCATAAATTGATAATCCAAAACCAAGCTTGAACCCAGTGC	pTet-AG-PV-2B2CP3(WT)
	ATTTATGATTGGATATCCCACTTCCTTC
pTet-AG-PV-2B2CP3(3D-37 aa)	GTGTTTGAAGGGGTGTGATAACCAGCAGTCCTCACTAAAAACGATCCC	pTet-AG-PV-2B2CP3(WT)
	CACCCCTTCAAACACATAGTGGAAAGC
pTet-AG-PV-2B2CP3(3D-70 aa)	AAAATTACTGAAGTGTGATAATACATGAAAGAGGCAGTAGACCACTATG	pTet-AG-PV-2B2CP3(WT)
	CACTTCAGTAATTTTGTTACCCACGTAC
pTet-AG-PV-2B2CP3(3D-202 aa)	TTTCACAAAAACCCATGATAAATAACAGGTTCAGCAGTGGGGTGCGATC	pTet-AG-PV-2B2CP3(WT)
	TGGGTTTTTGTGAAAAGCAGCATATAGG
pTet-AG-PV-2B2CP3(3D-286 aa)	GTCAAGGGCGGTATGTGATAAGGCTGCTCAGGCACTTCAATTTTTAAC	pTet-AG-PV-2B2CP3(WT)
	CATACCGCCCTTGACACAGTATGTTTTATTC
pTet-AG-PV-2B2CP3(3D-329 aa)	GCCTATGGTGATGATTGATAAGCTTCCTACCCCCATGAAGTTGACGCTAG	pTet-AG-PV-2B2CP3(WT)
	ATCATCACCATAGGCAATCATTTTTAGG
pTet-AG-PV-2B2CP3(3D-411 aa)	CCTAGGAACACTCAGTGATAAGTTCGCTCTCTGTGCCTTTTAGCTTG	pTet-AG-PV-2B2CP3(WT)
	CTGAGTGTTCCTAGGATCTTTAGTCCATC
pTet-AG-PV-2B2CP3(3D-427 aa)	CACAATGGCGAAGAATGATAAAACAAATTCCTAGCTAAAATCAGGAGTG	pTet-AG-PV-2B2CP3(WT)
	TTCTTCGCCATTGTGCCAAGCTAAAAGG
pTet-AG-PV-2B2CP3(3C-R13N)	AACATTGTTACAGCAACTACTAGCAAG	pTet-AG-PV-2B2CP3(WT)
	TGCTGTAACAATGTTGTTTTTAGCCATAGCCACTGCGTAATCG
pTet-AG-PV-2B2CP3(3C-K82N)	TTCAGAGACATTAGACCACATATACC	pTet-AG-PV-2B2CP3(WT)
	TCTAATGTCTCTGAAGTTTTCATTTCTCTTTAGAGTGATTATAG
pTet-AG-PV-2B2CP3(3C-R84S)	GACATTAGACCACATATACCTACTC	pTet-AG-PV-2B2CP3(WT)
	ATGTGGTCTAATGTCGCTGAACTTTTCATTTCTCTTTAGAGTG
pTet-AG-PV-3CD(C147A)	CTGTCCTGCTCTGGTTGGAAAGTTGTAC	pTet-AG-PV-3CD(WT)
	ACCAGAGCAGGACAGGCUGGTGGAGTCATCACATGTACTG
pTet-AG-PV-3D(K311A)	TATGCCCTTGTAGGTAGCCAGTAAGAGTGTCCTGATAATCAAGTTG	pTet-AG-PV-3D(WT)
	ACCTACAAGGGCATAGATTTAGACCACC
pTet-AG-PV-3D(T312A)	TACAAGGGCATAGATTTAGACCACCTAAAAATG	pTet-AG-PV-3D(WT)
	ATCTATGCCCTTGTAAGCTTTCAGTAAGAGTGTCCTGATAATCAAGTTG
pTet-AG-PV-3D(Y313A)	TAAATCTATGCCCTTAGCGGTTTTCAGTAAGAGTGTCCTGATAATCAAG	pTet-AG-PV-3D(WT)
	AAGGGCATAGATTTAGACCACCTAAAAATG
pTet-AG-PV-3D(G315A)	GTGGTCTAAATCTATAGCCTTGTAGGTTTTCAGTAAGAGTGTCCTG	pTet-AG-PV-3D(WT)
	ATAGATTTAGACCACCTAAAAATGATTGC
pTet-AG-PV-3D(D317A)	TTTTAGGTGGTCTAAAGCTATGCCCTTGTAGGTTTTCAGTAAGAGTGTC	pTet-AG-PV-3D(WT)
	TTAGACCACCTAAAAATGATTGCCTATGG
pTet-AG-PV-3D(R379E)	GTATTTCTCGTCTGCCTCGAAGAATCTCTTCAAGAATGTTACATTCTC	pTet-AG-PV-3D(WT)
	GCAGACGAGAAATACCCATTTCTTATTC
pTet-AG-PV-3D(R455D)	TGAGTCAAGCCAACGGTCGTACAATGTTGAGTACTCTGGGAGCAATAAAGC	pTet-AG-PV-3D(WT)
	CGTTGGCTTGACTCATTTTGATCCGGACTC
pTet-AG-PV-2B2CP3(3B-P14A)	TGCTGTCCGAATGGTAGCCACGTTGGGTTTTTTGTTTGGTAAACC	pTet-AG-PV-2B2CP3(WT)
	ACCATTCGGACAGCAAAGGTACAAGGACC
pTet-AG-PV-2B2CP3(3B-R17A)	TTGTACCTTTGCTGTAGCAATGGTGGGCACGTTGGGTTTTTTGTTTGG	pTet-AG-PV-2B2CP3(WT)
	ACAGCAAAGGTACAAGGACCAGGGTTCG
pTet-AG-PV-2B2CP3(3B-R17K)	ACAGCAAAGGTACAAGGACCAGGGTTCG	pTet-AG-PV-2B2CP3(WT)
	TTGTACCTTTGCTGTCTTAATGGTGGGCACGTTGGGTTTTTTGTTTGG
